# Supplementary material for: Convergent Adaptations: Bitter Manioc Cultivation Systems in Fertile Anthropogenic Dark Earths and Floodplain Soils in Central Amazonia
Source: PLoS One. 2012 Aug 29;7(8):e43636. doi: 10.1371/journal.pone.0043636 (PMC3430692; doi:10.1371/journal.pone.0043636)
Supplement: Dataset S1 — Landrace area and performance ranking index. (XLSX) [file pone.0043636.s001.xlsx]

## Sheet: LA
Landrace Area Index
Full Dataset
249 Informants
50 Landraces
4 Types of Soil (Ultisol, Oxisol, ADE and Floodplain)
Informant Code	1	2	3	4	5	6	7	8	9	10	11	12	13	14	15	16	17	18	19	20	21	22	23	24	25	26	27	28	29	30	31	32	33	34	35	36	37	38	39	40	41	42	43	44	45	46	47	48	49
Village	Água Azul	Água Azul	Água Azul	Água Azul	Água Azul	Água Azul	Água Azul	Água Azul	Barro Alto	Barro Alto	Barro Alto	Barro Alto	Barro Alto	Barro Alto	Barro Alto	Barro Alto	Barro Alto	Barro Alto	Barro Alto	Barro Alto	Barro Alto	Barro Alto	Barro Alto	Barro Alto	Barro Alto	Barro Alto	Barro Alto	Barro Alto	Barro Alto	Barro Alto	Barro Alto	Barro Alto	Barro Alto	Barreira do Capanã	Barreira do Capanã	Barreira do Capanã	Barreira do Capanã	Barreira do Capanã	Barreira do Capanã	Barreira do Capanã	Barreira do Capanã	Barreira do Capanã	Barreira do Capanã	Barreira do Capanã	Barreira do Capanã	Vista Alegre	Vista Alegre	Vista Alegre	Vista Alegre
Field Size (ha)	0.5	1	0.75	1	0.5	1	0.75	1	0.25	0.25	1.5	1	1	1	0.5	0.5	1	1.5	1	1	1	0.25	0.25	0.25	0.25	0.25	1	0.25	0.5	0.75	0.5	1	1	0.5	1	1	1	1	1	1	1	1	1	1	0.5	1	1	1	1
Soil Type	Argisol	Argisol	Argisol	Argisol	Argisol	Argisol	Argisol	Argisol	Argisol	Argisol	Argisol	Argisol	Argisol	Argisol	Argisol	Argisol	Argisol	Argisol	Argisol	Argisol	Argisol	Argisol	Argisol	Argisol	Argisol	Argisol	Argisol	Argisol	Argisol	Argisol	Argisol	Argisol	Argisol	Argisol	Argisol	Argisol	Argisol	Argisol	Argisol	Argisol	Argisol	Argisol	Argisol	Argisol	Argisol	Argisol	Argisol	Argisol	Argisol
LANDRACES
Abidãozinho	-	-	-	-	-	-	-	-	-	-	-	-	-	-	-	-	-	-	-	-	-	-	-	-	-	-	-	-	-	-	-	-	-	-	-	-	-	-	-	-	-	-	-	-	-	-	-	-	-
Amarelinha	-	-	-	-	-	-	-	-	-	-	-	-	-	-	-	-	-	-	-	-	-	-	-	-	-	-	-	-	-	-	-	-	-	-	-	-	0.1	0.3	0.25	-	0.1	0.3	0.125	-	-	0.335575	-	-	-
Amarelinha (Vista Alegre)	-	-	-	-	-	-	-	-	-	-	-	-	-	-	-	-	-	-	-	-	-	-	-	-	-	-	-	-	-	-	-	-	-	-	-	-	-	-	-	-	-	-	-	-	-	0.268456	-	0.291262	-
Amarelona	-	-	-	-	-	-	-	-	-	-	-	-	-	-	-	-	-	-	-	-	-	-	-	-	-	-	-	-	-	-	-	-	-	-	-	-	-	-	-	-	-	-	-	-	-	-	-	-	-
Arroz	0.25	0.5	0.1875	0.4	0.25	0.5	0.15	0.5	-	0.227273	0.225	0.125	-	0.5	0.125	-	-	0.3	-	-	-	-	-	-	-	-	-	-	-	0.75	-	-	-	-	-	-	0.5	-	-	-	0.1	-	-	-	-	-	-	-	-
Aruari	0.125	-	0.1125	0.5	-	-	0.75	0.25	-	-	0.225	-	-	-	0.1	-	-	0.3	-	-	-	-	-	-	-	-	-	-	-	0.75	-	-	-	-	-	0.3	0.5	-	0.25	0.5	0.3	0.3	0.25	-	0.25	0.335575	-	-	-
Azulão	-	-	-	-	-	-	-	-	-	-	-	-	-	-	-	-	-	-	-	-	-	-	-	-	-	-	-	-	-	-	-	-	-	-	-	-	-	-	-	-	-	-	-	-	-	-	-	-	-
Beleza	-	-	-	-	-	-	-	-	-	-	-	-	-	-	-	-	-	-	-	-	-	-	-	-	-	-	-	-	-	-	-	-	-	-	-	-	-	-	-	-	-	-	-	-	-	-	-	-	-
Bonitinha	-	-	-	-	-	-	-	-	-	-	-	-	-	-	-	-	-	-	-	-	-	-	-	-	-	-	-	-	-	-	-	-	-	-	-	-	-	-	-	-	-	-	-	-	-	-	-	-	-
Bonitinha (Barro Alto)	-	-	-	-	-	-	-	-	-	-	-	-	-	-	-	-	-	-	-	-	-	-	-	-	-	-	-	-	-	-	-	-	-	-	-	-	-	-	-	-	-	-	-	-	-	-	-	-	-
Boliviana	-	-	-	-	-	-	-	-	-	-	-	-	-	-	-	-	-	-	-	-	-	-	-	-	-	-	-	-	-	-	-	-	-	-	-	-	-	-	-	-	-	-	-	-	-	-	-	-	-
Caraulho	-	-	-	-	-	-	-	-	-	-	-	-	-	-	-	-	-	-	-	-	-	-	-	-	-	-	-	-	-	-	-	-	-	-	-	-	-	-	-	-	-	-	-	-	-	-	-	-	-
Curuca	-	-	-	-	-	-	-	-	-	-	-	-	-	-	-	-	-	-	-	-	-	-	-	-	-	-	-	-	-	-	-	-	-	-	-	-	-	-	-	-	-	-	-	-	-	-	-	-	-
Direitinha	-	-	-	-	-	-	-	-	-	-	-	-	-	-	-	-	-	-	-	-	-	-	-	-	-	-	-	-	-	-	-	-	-	-	-	-	-	-	-	-	-	-	-	-	-	-	-	-	-
Expomani	-	-	-	-	-	-	-	-	-	-	-	-	-	-	-	-	-	-	-	-	-	-	-	-	-	-	-	-	-	-	-	-	-	-	-	-	-	-	-	-	-	-	-	-	-	0.671149	-	-	-
Galhadinha	-	-	-	-	-	-	-	-	-	-	-	-	-	-	-	-	-	-	-	-	-	-	-	-	-	-	-	-	-	-	-	-	-	-	-	-	-	-	-	-	-	-	-	-	-	-	-	-	-
Glaí	-	-	-	-	-	-	-	-	-	-	-	-	-	-	-	-	-	-	-	-	-	-	-	-	-	-	-	-	-	-	-	-	-	-	-	-	-	-	-	-	-	-	-	-	-	-	0.956938	-	-
Glaí Amarelo	-	-	-	-	-	-	-	-	-	-	-	-	-	-	-	-	-	-	-	-	-	-	-	-	-	-	-	-	-	-	-	-	-	-	-	-	-	-	-	-	-	-	-	-	-	-	-	-	-
Glaí Branco	-	-	-	-	-	-	-	-	-	-	-	-	-	-	-	-	-	-	-	-	-	-	-	-	-	-	-	-	-	-	-	-	-	-	-	-	-	-	-	-	-	-	-	-	-	-	-	-	-
Guia Roxa	-	-	-	-	-	-	-	-	-	-	-	-	-	-	-	-	-	-	-	-	-	-	-	-	-	-	-	-	-	-	-	-	-	-	-	-	-	-	-	-	-	-	-	-	-	-	-	-	-
Jabuti Grande	-	-	-	-	-	-	-	-	-	-	-	-	-	-	-	-	-	-	-	-	-	-	-	-	-	-	-	-	-	-	-	-	-	-	-	-	-	-	-	-	-	-	-	-	-	-	0.717733	-	-
Jabuti	-	0.5	0.225	0.4	-	-	0.375	-	-	-	-	-	-	-	-	-	-	0.3	-	-	-	-	-	-	-	-	-	-	-	-	-	-	-	0.19375	0.1	-	0.7	-	0.5	0.2	0.16	-	0.25	1	0.25	0.671149	0.478469	0.978738	1
Japiim	-	-	-	-	-	-	-	-	-	-	-	-	-	-	-	-	-	-	-	-	-	-	-	-	-	-	-	-	-	-	-	-	-	-	-	-	-	-	-	-	-	-	-	-	-	-	-	-	-
Jararaca Branca	-	-	-	-	-	-	-	-	-	-	-	-	-	-	-	-	-	-	-	-	-	-	-	-	-	-	-	-	-	-	-	-	-	-	-	-	-	-	-	-	-	-	-	-	-	-	-	-	-
Jiju	-	-	-	-	-	-	-	-	-	-	0.3	0.2	0.5	-	-	-	-	0.3	-	-	-	-	-	-	-	-	-	-	-	-	0.166667	-	-	-	-	-	-	-	-	-	-	-	-	-	-	-	-	-	-
Júlio da Várzea	-	-	-	-	-	-	-	-	-	-	-	-	-	-	-	-	-	-	-	-	-	-	-	-	-	-	-	-	-	-	-	-	-	-	-	-	-	-	-	-	-	-	-	-	-	-	-	-	-
Juvenal	-	-	-	-	-	-	-	-	-	-	-	-	-	-	-	-	-	-	-	-	-	-	-	-	-	-	-	-	-	-	-	-	-	-	-	-	-	-	-	-	-	-	-	-	-	-	-	-	-
Mãe Joana	-	-	-	-	-	-	-	-	-	-	-	-	-	-	-	-	-	-	-	-	-	-	-	-	-	-	-	-	-	-	-	-	-	-	-	-	-	-	-	-	-	-	-	-	-	-	-	-	-
Manauense	-	-	-	-	-	-	-	-	-	-	-	-	-	-	-	-	-	-	-	-	-	-	-	-	-	-	-	-	-	-	-	-	-	-	-	-	-	-	-	-	-	-	-	-	-	-	-	-	-
Manaus	-	-	-	-	-	-	-	-	0.227273	-	-	-	0.5	-	-	-	-	-	-	-	-	-	-	-	-	-	-	-	-	-	-	-	-	-	-	-	-	-	-	-	-	-	-	-	-	-	-	-	-
Maria Dias	-	-	-	-	-	-	-	-	-	-	-	-	-	-	-	-	-	-	-	-	-	-	-	-	-	-	-	-	-	-	-	-	-	-	-	-	-	-	-	-	-	-	-	-	-	-	-	-	-
Nameless	-	-	-	-	-	-	-	-	-	-	-	-	-	-	-	-	-	-	-	-	-	-	-	-	-	-	-	-	-	-	-	-	-	-	-	-	-	-	-	-	-	-	-	-	-	-	0.956938	-	-
Oirana (Barreira do Capanã)	-	-	-	-	-	-	-	-	-	-	-	-	-	-	-	-	-	-	-	-	-	-	-	-	-	-	-	-	-	-	-	-	-	-	-	-	-	-	-	-	-	-	-	-	-	-	-	-	-
Olho Roxo	-	-	-	-	-	-	-	-	-	-	-	-	-	-	-	-	-	-	-	-	-	-	-	-	-	-	-	-	-	-	-	-	-	-	-	-	-	-	-	-	-	-	-	-	-	-	-	-	-
Pacu	-	-	-	-	-	-	-	-	-	-	-	-	-	-	-	-	-	-	-	-	-	-	-	-	-	-	-	-	-	-	-	-	-	-	-	-	-	-	-	-	-	-	-	-	-	-	-	-	-
Paxiubão	-	-	-	-	-	-	-	-	-	-	-	-	-	-	-	-	-	-	-	-	-	-	-	-	-	-	-	-	-	-	-	-	-	-	-	-	-	-	-	-	-	-	-	-	-	-	-	-	-
Piraíba	-	-	-	-	-	-	-	-	-	-	-	-	-	-	-	-	-	-	-	-	-	-	-	-	-	-	-	-	-	-	-	-	-	-	-	-	-	-	-	-	-	-	-	-	-	-	-	-	-
Pirarucu Amarelo	0.125	-	-	-	0.25	0.5	-	-	-	-	0.15	-	-	-	-	-	-	-	-	-	-	-	-	-	-	-	-	-	-	-	-	-	-	-	-	-	-	-	-	-	-	-	-	-	-	0.335575	0.956938	-	-
Pirarucu Branco	-	-	0.75	0.5	-	-	-	-	-	-	-	-	-	-	-	-	-	-	-	-	-	-	-	-	-	-	-	-	-	-	-	-	-	0.3125	0.1	-	0.5	-	-	-	0.14	-	0.125	-	-	-	-	-	-
Roxinha	-	-	-	-	-	-	-	0.25	-	-	-	-	-	-	-	-	-	-	-	-	-	-	-	-	-	-	-	-	-	-	-	-	-	0.15625	-	0.7	0.5	0.7	-	0.3	0.2	0.4	0.25	-	-	-	-	-	-
Roxinha Amarela	-	-	-	-	-	-	-	-	-	0.16	0.6	0.55	0.8	0.5	0.2	0.5	0.25	1.32	0.5	0.5	0.4	-	-	0.2	0.15	-	0.75	-	0.5	0.525	0.166667	0.969722	0.5	0.15625	-	-	-	-	-	-	-	-	-	-	-	0.213423	0.119617	-	-
Roxinha Branca	-	-	-	-	-	-	-	-	-	-	-	-	-	-	-	-	-	-	-	-	-	-	-	-	-	-	-	-	-	-	-	-	-	-	-	-	-	-	-	-	-	-	-	-	-	0.335575	-	-	-
Roxona (Barreira do Capanã)	-	-	-	-	-	-	-	-	-	-	-	-	-	-	-	-	-	-	-	-	-	-	-	-	-	-	-	-	-	-	-	-	-	-	-	-	-	-	-	-	-	-	-	-	-	0.213423	-	-	-
Roxona (Vista Alegre)	-	-	-	-	-	-	-	-	-	-	-	-	-	-	-	-	-	-	-	-	-	-	-	-	-	-	-	-	-	-	-	-	-	-	-	-	-	-	-	-	-	-	-	-	-	0.213423	0.119617	-	-
Saranzal	-	-	-	0.5	-	-	-	-	-	-	-	-	-	-	-	-	-	-	-	-	-	-	-	-	-	-	-	-	-	-	-	-	-	-	-	-	-	-	-	-	-	-	-	-	-	0.335575	-	-	-
Sempre Serve	-	-	-	-	-	-	-	-	-	-	-	-	-	-	-	-	-	-	-	-	-	-	-	-	-	-	-	-	-	-	-	-	-	-	-	-	-	-	-	-	-	-	-	-	-	-	-	-	-
Tartaruga	-	-	0.15	0.5	-	-	0.15	-	0.227273	0.681818	-	0.125	0.1	-	0.75	-	0.75	0.6	0.5	0.5	0.6	0.25	0.25	0.5	0.1	0.25	0.25	0.25	-	0.75	0.166667	0.392784	0.5	0.1875	0.8	-	-	-	-	-	-	-	-	-	-	0.671149	0.956938	-	-
Toazinha	-	-	-	-	-	-	-	-	-	-	-	-	-	-	-	-	-	-	-	-	-	-	-	-	-	-	-	-	-	-	-	-	-	-	-	-	-	-	-	-	-	-	-	-	-	-	-	-	-
Vermelhão	-	-	-	-	-	-	-	-	-	-	-	-	-	-	-	-	-	-	-	-	-	-	-	-	-	-	-	-	-	-	-	-	-	-	-	-	-	-	-	-	-	-	-	-	-	-	-	-	-
Vermelhinha	-	-	-	-	-	-	-	-	-	-	-	-	-	-	-	-	-	-	-	-	-	-	-	-	-	-	-	-	-	-	-	-	-	-	-	-	-	-	-	-	-	-	-	-	-	-	-	-	-
[truncated: 200 more columns]

## Sheet: PRI
Performance-Rank Index
Full Dataset
190 Informants
30 Landraces
3 Types of Soil (Ultisol, Oxisol and ADE)
LANDRACES	Ultisol Frequency	Ultisol PRI	Oxisol Frequency	Oxisol PRI	ADE Frequency	ADE Preta PRI
Amarelinha	1	0.00641026	0	0	2	0.0116959
Amarelinha (Vista Alegre)	1	0.00854701	3	0.0123967	2	0.00779727
Arara	0	0	1	0.00378788	0	0
Arroz	14	0.162117	48	0.363636	11	0.0624355
Aruari	12	0.108597	28	0.121212	13	0.0630832
Azoluda	1	0.025641	0	0	1	0.0175439
Azulão	0	0	2	0.00865801	0	0
Bonitinha	1	0.025641	2	0.00757576	1	0.00438596
Bonitinha de Sabá	0	0	0	0	1	0.0175439
Caraulho	0	0	0	0	2	0.0116959
Castanha	0	0	1	0.00757576	0	0
Curupira	0	0	4	0.00969697	0	0
Glaí	5	0.0493097	4	0.00897868	8	0.0488177
Guia Roxa	0	0	0	0	3	0.0394737
Jabuti	15	0.206044	50	0.440451	7	0.0307018
Jabuti Grande	0	0	3	0.0272727	0	0
Jandiá	0	0	0	0	0	0
Jiju	6	0.0710059	9	0.0272727	6	0.0233918
Júlio da Várzea	0	0	0	0	1	0.00584795
Manaus	0	0	0	0	1	0.00219298
Pacu	0	0	0	0	2	0.00701754
Piraíba	0	0	2	0.003367	3	0.0197368
Pirarucu Amerelo	4	0.0512821	5	0.0252525	9	0.0617849
Pirarucu Branco	5	0.0582751	9	0.0360963	20	0.233918
Roxinha	3	0.0576923	6	0.0237154	6	0.0300752
Roxinha Branca	7	0.0966469	3	0.0194805	10	0.125313
Roxona (Barreira do Capanã)	0	0	1	0.00505051	2	0.0175439
Rozixinha (Rio Manicoré)	19	0.201226	26	0.176594	13	0.0926535
Saranzal	1	0.025641	9	0.0285412	7	0.0277306
Tartaruga	17	0.168415	18	0.0606061	32	0.366631
