# Supplementary material for: Convergent Adaptations: Bitter Manioc Cultivation Systems in Fertile Anthropogenic Dark Earths and Floodplain Soils in Central Amazonia
Source: PLoS One. 2012 Aug 29;7(8):e43636. doi: 10.1371/journal.pone.0043636 (PMC3430692; doi:10.1371/journal.pone.0043636)
Supplement: Dataset S2 — Intra-varietal genotypes and soil differentiation genotypes. (XLSX) [file pone.0043636.s002.xlsx]

## Sheet: intra-varietal genotypes
landrace	soil type	individual code	GA21		GA134		GA136		GA126		GA131		GA140		GAGG5		SSRY89		SSRY164		SSRY13
Pirarucu Branco	ADE	TP-PB_141-1	110	112	320	320	148	148	186	218	94	104	162	162	125	125	104	104	154	164	196	224
Pirarucu Branco	ADE	TP-PB_141-2	110	112	320	320	148	148	186	218	94	104	162	162	125	125	104	104	154	164	196	224
Pirarucu Branco	ADE	TP-PB_141-3	110	112	320	320	148	148	186	218	94	104	162	162	125	125	104	104	154	164	196	224
Pirarucu Branco	ADE	TP-PB_141-4	110	112	320	320	148	148	186	218	94	104	162	162	0	0	104	104	154	164	196	224
Pirarucu Branco	ADE	TP-PB_141-5	110	112	320	320	148	148	186	218	94	104	162	162	125	125	104	104	154	164	196	224
Pirarucu Branco	ADE	TP-PB_141-6	110	112	320	320	148	148	186	218	94	104	162	162	125	125	104	104	154	164	196	224
Pirarucu Branco	ADE	TP-PB_141-7	110	112	320	320	148	148	186	218	94	104	162	162	125	125	104	104	154	164	196	224
Pirarucu Branco	ADE	TP-PB_141-8	110	112	320	320	148	148	186	218	94	104	162	162	125	125	104	104	154	164	196	224
Pirarucu Branco	ADE	TP-PB_141-9	110	112	320	320	148	148	186	218	94	104	162	162	125	125	104	104	154	164	196	224
Pirarucu Branco	ADE	TP-PB_141-10	110	112	320	320	148	148	186	218	94	104	162	162	125	125	104	104	154	164	196	224
Pirarucu Branco	ADE	TP-PB_141-11	110	112	320	320	148	148	186	218	94	104	162	162	125	125	104	104	154	164	196	224
Pirarucu Branco	ADE	TP-PB_141-12	110	112	320	320	148	148	186	218	94	104	162	162	125	125	104	104	154	164	196	224
Pirarucu Branco	ADE	TP-PB_141-13	110	112	320	320	148	148	186	218	94	104	162	162	125	125	104	104	154	164	196	224
Pirarucu Branco	ADE	TP-PB_141-14	110	112	320	320	148	148	186	218	94	104	162	162	125	125	104	104	154	164	196	224
Pirarucu Branco	ADE	TP-PB_141-15	112	112	320	320	148	148	186	218	94	104	162	162	125	125	104	104	154	164	196	224
Pirarucu Branco	ADE	TP-PB_141-16	110	112	320	320	148	148	186	218	94	104	162	162	125	125	104	104	154	164	196	224
Pirarucu Branco	ADE	TP-PB_141-17	110	112	320	320	148	148	186	218	94	104	162	162	125	125	104	104	154	164	196	224
Pirarucu Branco	ADE	TP-PB_141-18	110	112	320	320	148	148	186	218	94	104	162	162	125	125	104	104	154	164	196	224
Pirarucu Branco	ADE	TP-PB_141-19	110	112	0	0	148	148	186	218	94	104	162	162	125	125	104	104	154	164	196	224
Pirarucu Branco	ADE	TP-PB_141-20	110	112	320	320	148	148	186	218	94	104	162	162	125	125	104	104	154	164	196	224
Pirarucu Amarelo	ADE	TP-PA_11-1	112	112	320	320	148	156	180	186	94	104	162	166	115	125	104	104	164	164	196	208
Pirarucu Amarelo	ADE	TP-PA_11-2	112	112	320	320	148	156	180	186	94	104	162	166	115	125	104	104	164	164	196	208
Pirarucu Amarelo	ADE	TP-PA_11-3	112	112	320	320	148	156	180	186	94	104	162	166	115	125	104	104	164	164	196	208
Pirarucu Amarelo	ADE	TP-PA_11-4	112	112	320	320	148	156	180	186	94	104	162	166	115	125	104	104	164	164	196	208
Pirarucu Amarelo	ADE	TP-PA_11-5	112	112	320	320	148	156	180	186	94	104	162	166	115	125	104	104	164	164	196	208
Pirarucu Amarelo	ADE	TP-PA_11-6	112	112	320	320	148	156	180	186	94	104	162	166	115	125	104	104	164	164	196	208
Pirarucu Amarelo	ADE	TP-PA_11-7	112	112	320	320	148	156	180	186	94	104	162	166	115	125	104	104	164	164	196	208
Pirarucu Amarelo	ADE	TP-PA_11-8	112	112	320	320	148	156	180	186	94	104	162	166	115	125	104	104	164	164	196	208
Pirarucu Amarelo	ADE	TP-PA_11-9	112	112	320	320	148	156	180	186	94	104	162	166	115	125	104	104	164	164	196	208
Pirarucu Amarelo	ADE	TP-PA_11-10	112	112	320	320	148	156	180	186	94	104	162	166	115	125	104	104	164	164	196	208
Pirarucu Amarelo	ADE	TP-PA_11-11	112	112	320	320	148	156	180	186	94	104	162	166	115	125	104	104	164	164	196	208
Pirarucu Amarelo	ADE	TP-PA_11-12	112	112	320	320	148	156	180	186	94	104	162	166	115	125	104	104	164	164	196	208
Pirarucu Amarelo	ADE	TP-PA_11-13	112	112	320	320	148	156	180	186	94	104	162	166	115	125	104	104	164	164	196	208
Pirarucu Amarelo	ADE	TP-PA_11-14	112	112	320	320	148	156	180	186	94	104	162	166	115	125	104	104	164	164	196	208
Pirarucu Amarelo	ADE	TP-PA_11-15	112	112	320	320	148	156	180	186	94	104	162	166	115	125	104	104	164	164	196	208
Pirarucu Amarelo	ADE	TP-PA_11-16	112	112	320	320	148	156	180	186	94	104	162	166	115	125	104	104	164	164	196	208
Pirarucu Amarelo	ADE	TP-PA_11-17	112	112	320	320	148	156	180	186	94	104	162	166	115	125	104	104	164	164	196	208
Pirarucu Amarelo	ADE	TP-PA_11-18	112	112	320	320	148	156	180	186	94	104	162	166	115	125	104	104	164	164	196	208
Pirarucu Amarelo	ADE	TP-PA_11-19	112	112	320	320	148	156	180	186	94	104	162	166	115	125	104	104	164	164	196	208
Pirarucu Amarelo	ADE	TP-PA_11-20	112	112	320	320	148	156	180	186	94	104	162	166	115	125	104	104	164	164	196	208
Pirarucu Amarelo	ADE	TP-PA_11-21	112	112	320	320	148	156	180	186	94	104	162	166	115	125	104	104	164	164	196	208
Pirarucu Amarelo	ADE	TP-PA_11-22	112	112	320	320	148	156	180	186	94	104	162	166	115	125	104	104	164	164	196	208
Pirarucu Amarelo	ADE	TP-PA_11-23	106	112	320	320	148	156	180	186	94	104	162	166	115	125	104	104	164	164	196	208
Pirarucu Amarelo	ADE	TP-PA_11-24	112	112	320	320	148	156	180	186	94	104	162	166	115	125	104	104	164	164	196	208
Pirarucu Amarelo	ADE	TP-PA_11-25	112	112	320	320	148	156	180	186	94	104	162	166	115	125	104	104	164	164	196	208
Pirarucu Amarelo	ADE	TP-PA_11-26	106	112	320	320	148	156	180	186	94	104	162	166	115	125	104	104	164	164	196	208
Pirarucu Amarelo	ADE	TP-PA_11-27	112	112	320	320	148	156	180	186	94	104	162	166	115	125	104	104	164	164	196	208
Pirarucu Amarelo	ADE	TP-PA_11-28	112	112	320	320	148	156	180	186	94	104	162	166	115	125	104	104	164	164	196	208
Pirarucu Amarelo	ADE	TP-PA_11-29	112	112	320	320	148	156	180	186	94	104	162	166	115	125	104	104	164	164	196	208
Pirarucu Amarelo	ADE	TP-PA_11-30	112	112	320	320	148	156	180	186	94	104	162	166	115	125	104	104	164	164	196	208
Tartaruga	ADE	TP-TA_307-1	112	112	310	310	152	156	186	186	102	112	162	172	115	117	104	104	164	164	196	208
Tartaruga	ADE	TP-TA_307-2	112	112	310	310	152	156	186	186	102	112	162	172	115	117	104	104	164	164	196	208
Tartaruga	ADE	TP-TA_307-3	112	112	310	310	152	156	186	186	102	112	162	172	115	117	104	104	164	164	196	208
Tartaruga	ADE	TP-TA_307-4	112	112	310	310	152	156	186	186	102	112	162	172	115	117	104	104	164	164	196	208
Tartaruga	ADE	TP-TA_307-5	112	112	310	310	152	156	186	186	102	112	162	172	115	117	104	104	164	164	196	208
Tartaruga	ADE	TP-TA_307-6	112	112	310	310	152	156	186	186	102	112	162	172	115	117	104	104	164	164	196	208
Tartaruga	ADE	TP-TA_307-7	112	112	310	310	152	156	186	186	102	112	162	172	115	117	104	104	164	164	196	208
Tartaruga	ADE	TP-TA_307-8	112	112	310	310	152	156	186	186	102	112	162	172	115	117	104	104	164	164	196	208
Tartaruga	ADE	TP-TA_307-9	112	112	310	310	152	156	186	186	102	112	162	172	115	117	104	104	164	164	196	208
Tartaruga	ADE	TP-TA_307-10	112	112	310	310	152	156	186	186	102	112	162	172	115	117	104	104	164	164	196	208
Tartaruga	ADE	TP-TA_307-11	112	112	310	310	152	156	186	186	102	112	162	172	115	117	104	104	164	164	196	208
Tartaruga	ADE	TP-TA_307-12	112	112	310	310	152	156	186	186	102	112	162	172	115	117	104	104	164	164	196	208
Tartaruga	ADE	TP-TA_307-13	112	112	310	310	152	156	186	186	102	112	162	172	115	117	104	104	164	164	196	208
Tartaruga	ADE	TP-TA_307-14	112	112	310	310	152	156	186	186	102	112	162	172	115	117	104	104	164	164	196	208
Tartaruga	ADE	TP-TA_307-15	112	112	310	310	152	156	186	186	102	112	162	172	115	117	104	104	164	164	196	208
Tartaruga	ADE	TP-TA_307-16	112	112	310	310	152	156	186	186	102	112	162	172	115	117	104	104	164	164	196	208
Tartaruga	ADE	TP-TA_307-17	112	112	310	310	152	156	186	186	102	112	162	172	115	117	104	104	164	164	196	208
Tartaruga	ADE	TP-TA_307-18	112	112	310	310	152	156	186	186	102	112	162	172	115	117	104	104	164	164	196	208
Tartaruga	ADE	TP-TA_307-19	112	112	310	310	152	156	186	186	102	112	162	172	115	117	104	104	164	164	196	208
Tartaruga	ADE	TP-TA_307-20	112	112	310	310	152	156	186	186	102	112	162	172	115	117	104	104	164	164	196	208
Tartaruga	ADE	TP-TA_307-21	112	112	310	310	152	156	186	186	102	112	162	172	115	117	104	104	164	164	196	208
Tartaruga	ADE	TP-TA_307-22	112	112	320	320	148	156	180	186	94	104	162	166	115	125	104	104	164	164	196	208
Tartaruga	ADE	TP-TA_307-23	112	112	310	310	152	156	186	186	102	112	162	172	115	117	104	104	164	164	196	208
Tartaruga	ADE	TP-TA_307-24	112	112	310	310	152	156	186	186	102	112	162	172	115	117	104	104	164	164	196	208
Tartaruga	ADE	TP-TA_307-25	112	112	310	310	152	156	186	186	102	112	162	172	115	117	104	104	164	164	196	208
Tartaruga	ADE	TP-TA_307-26	112	112	310	310	152	156	186	186	102	112	162	172	115	117	104	104	164	164	196	208
Tartaruga	ADE	TP-TA_307-27	112	112	310	310	152	156	186	186	102	112	162	172	115	117	104	104	164	164	196	208
Tartaruga	ADE	TP-TA_307-28	112	112	310	310	152	156	186	186	102	112	162	172	115	117	104	104	164	164	196	208
Tartaruga	ADE	TP-TA_307-29	112	112	310	310	152	156	186	186	102	112	162	172	115	117	104	104	164	164	196	208
Tartaruga	ADE	TP-TA_307-30	112	112	310	310	152	156	186	186	102	112	162	172	115	117	104	104	164	164	196	208
Arroz	ADE	TP-AR_143-1	110	112	310	310	150	152	186	212	94	94	158	158	115	115	104	104	174	184	196	214
Arroz	ADE	TP-AR_143-2	110	112	310	310	148	148	186	218	94	104	162	162	125	125	104	104	154	164	196	224
Arroz	ADE	TP-AR_143-3	110	112	310	310	150	152	186	212	94	94	158	158	115	115	104	104	174	184	196	214
Arroz	ADE	TP-AR_143-4	110	112	310	310	150	152	186	212	94	94	158	158	115	115	104	104	174	184	196	214
Arroz	ADE	TP-AR_143-5	112	112	310	310	150	152	186	212	94	94	158	158	115	115	104	104	174	184	196	214
Arroz	ADE	TP-AR_143-6	110	112	310	310	150	152	186	212	94	94	158	158	115	115	104	104	174	184	196	214
Arroz	ADE	TP-AR_143-7	110	112	310	310	150	152	186	212	94	94	158	158	115	115	104	104	174	184	196	214
Arroz	ADE	TP-AR_143-8	110	112	310	310	150	152	186	212	94	94	158	158	115	115	104	104	174	184	196	214
Arroz	ADE	TP-AR_143-9	110	112	310	310	150	152	186	212	94	94	158	158	115	115	104	104	174	184	196	214
Arroz	ADE	TP-AR_143-10	110	112	320	320	150	152	186	212	94	94	158	158	115	115	104	104	174	184	196	214
Arroz	ADE	TP-AR_143-11	110	112	310	310	150	152	186	212	94	94	158	158	115	115	104	104	174	184	196	214
Arroz	ADE	TP-AR_143-12	110	112	310	310	150	152	186	212	94	94	158	158	115	115	104	104	174	184	196	214
Arroz	ADE	TP-AR_143-13	110	112	320	320	148	148	186	218	94	104	162	162	125	125	104	104	154	164	196	224
Arroz	ADE	TP-AR_143-14	110	112	320	320	148	148	186	218	94	104	162	162	125	125	104	104	154	164	196	224
Arroz	ADE	TP-AR_143-15	110	112	320	320	148	148	186	218	94	104	162	162	125	125	104	104	154	164	196	224
Arroz	ADE	TP-AR_143-16	110	112	310	310	150	152	186	212	94	94	158	158	115	115	104	104	174	184	196	214
Arroz	ADE	TP-AR_143-17	110	112	320	320	148	148	186	218	94	104	162	162	125	125	104	104	154	164	196	224
Arroz	ADE	TP-AR_143-18	110	112	320	320	148	148	186	218	94	104	162	162	125	125	104	104	154	164	196	224
Arroz	ADE	TP-AR_143-19	110	112	310	310	150	152	186	212	94	94	158	158	115	115	104	104	174	184	196	214
Arroz	ADE	TP-AR_143-20	110	112	310	310	150	152	186	212	94	94	158	158	115	115	104	104	174	184	196	214
Pirarucu Amarelo	Floodplain	V-PA_17-1	112	112	320	320	148	156	180	186	94	104	162	166	115	125	104	104	164	164	196	208
Pirarucu Amarelo	Floodplain	V-PA_17-2	112	112	320	320	148	156	180	186	94	104	162	166	115	125	104	104	164	164	196	208
Pirarucu Amarelo	Floodplain	V-PA_17-3	112	112	320	320	148	156	180	186	94	104	162	166	115	125	104	104	164	164	196	208
Pirarucu Amarelo	Floodplain	V-PA_17-4	112	112	320	320	148	156	180	186	94	104	162	166	115	125	104	104	164	164	196	208
Pirarucu Amarelo	Floodplain	V-PA_17-5	112	112	320	320	148	156	180	186	94	104	162	166	115	125	104	104	164	164	196	208
Pirarucu Amarelo	Floodplain	V-PA_17-6	112	112	320	320	148	156	180	186	94	104	162	166	115	125	104	104	164	164	196	208
Pirarucu Amarelo	Floodplain	V-PA_17-7	112	112	320	320	148	156	180	186	94	104	162	166	115	125	104	104	164	164	196	208
Pirarucu Amarelo	Floodplain	V-PA_17-8	112	112	320	320	148	156	180	186	94	104	162	166	115	125	104	104	164	164	196	208
Pirarucu Amarelo	Floodplain	V-PA_17-9	112	112	320	320	148	156	180	186	94	104	162	166	115	125	104	104	164	164	196	208
Pirarucu Amarelo	Floodplain	V-PA_17-10	112	112	320	320	148	156	180	186	94	104	162	166	115	125	104	104	164	164	196	208
Pirarucu Amarelo	Floodplain	V-PA_17-11	112	112	320	320	148	156	180	186	94	104	162	166	115	125	104	104	164	164	196	208
Pirarucu Amarelo	Floodplain	V-PA_17-12	112	112	320	320	148	156	180	186	94	104	162	166	115	125	104	104	164	164	196	208
Pirarucu Amarelo	Floodplain	V-PA_17-13	112	112	320	320	148	156	180	186	94	104	162	166	115	125	104	104	164	164	196	208
Pirarucu Amarelo	Floodplain	V-PA_17-14	112	112	320	320	148	156	180	186	94	104	162	166	115	125	104	104	164	164	196	208
Pirarucu Amarelo	Floodplain	V-PA_17-15	112	112	320	320	148	156	180	186	94	104	162	166	115	125	104	104	164	164	196	208
Pirarucu Amarelo	Floodplain	V-PA_17-16	112	112	320	320	148	156	180	186	94	104	162	166	115	125	104	104	164	164	196	208
Pirarucu Amarelo	Floodplain	V-PA_17-17	112	112	320	320	148	156	180	186	94	104	162	166	115	125	104	104	164	164	196	208
Pirarucu Amarelo	Floodplain	V-PA_17-18	112	112	320	320	148	156	180	186	94	104	162	166	115	125	104	104	164	164	196	208
Pirarucu Amarelo	Floodplain	V-PA_17-19	112	112	320	320	148	156	180	186	94	104	162	166	115	125	104	104	164	164	196	208
Pirarucu Amarelo	Floodplain	V-PA_17-20	112	112	320	320	148	156	180	186	94	104	162	166	115	125	104	104	164	164	196	208
Pirarucu Amarelo	Floodplain	V-PA_17-21	112	112	320	320	148	156	180	186	94	104	162	166	115	125	104	104	164	164	196	208
Pirarucu Amarelo	Floodplain	V-PA_17-22	110	112	310	320	0	0	180	186	94	104	0	0	115	125	104	104	164	164	196	208
Pirarucu Amarelo	Floodplain	V-PA_17-23	112	112	320	320	148	156	180	186	94	104	162	166	115	125	104	104	164	164	196	208
Pirarucu Amarelo	Floodplain	V-PA_17-24	112	112	320	320	148	156	180	186	94	104	162	166	115	125	104	104	164	164	196	208
Pirarucu Amarelo	Floodplain	V-PA_17-25	112	112	320	320	148	156	180	186	94	104	162	166	115	125	104	104	164	164	196	208
Pirarucu Amarelo	Floodplain	V-PA_17-26	112	112	320	320	148	156	180	186	94	104	162	166	115	125	104	104	164	164	196	208
Pirarucu Amarelo	Floodplain	V-PA_17-27	112	112	320	320	148	156	180	186	94	104	162	166	115	125	104	104	164	164	196	208
Pirarucu Amarelo	Floodplain	V-PA_17-28	112	112	320	320	148	156	180	186	94	104	162	166	115	125	104	104	164	164	196	208
Pirarucu Amarelo	Floodplain	V-PA_17-29	112	112	320	320	148	156	180	186	94	104	162	166	115	125	104	104	164	164	196	208
Pirarucu Amarelo	Floodplain	V-PA_17-30	112	112	320	320	148	156	180	186	94	104	162	166	115	125	104	104	164	164	196	208
Pirarucu Branco	Floodplain	V-PB_107-1	112	112	310	310	152	156	186	186	102	112	162	172	115	117	104	104	164	164	196	208
Pirarucu Branco	Floodplain	V-PB_107-2	112	112	310	310	152	156	186	186	102	112	162	172	115	117	104	104	164	164	196	208
Pirarucu Branco	Floodplain	V-PB_107-3	112	112	310	310	152	156	186	186	102	112	162	172	115	117	104	104	164	164	196	208
Pirarucu Branco	Floodplain	V-PB_107-4	112	112	310	310	152	156	186	186	102	112	162	172	115	117	104	104	164	164	196	208
Pirarucu Branco	Floodplain	V-PB_107-5	112	112	310	310	152	156	186	186	102	112	162	172	115	117	104	104	164	164	196	208
Pirarucu Branco	Floodplain	V-PB_107-6	112	112	310	310	152	156	186	186	102	112	162	172	115	117	104	104	164	164	196	208
Pirarucu Branco	Floodplain	V-PB_107-7	112	112	310	310	152	156	186	186	102	112	162	172	115	117	104	104	164	164	196	208
Pirarucu Branco	Floodplain	V-PB_107-8	112	112	310	310	152	156	186	186	102	112	162	172	115	117	104	104	164	164	196	208
Pirarucu Branco	Floodplain	V-PB_107-9	112	112	310	310	152	156	186	186	102	112	162	172	115	117	104	104	164	164	196	208
Pirarucu Branco	Floodplain	V-PB_107-10	112	112	310	310	152	156	186	186	102	112	162	172	115	117	104	104	164	164	196	208
Pirarucu Branco	Floodplain	V-PB_107-11	112	112	310	310	152	156	186	186	102	112	162	172	115	117	104	104	164	164	196	208
Pirarucu Branco	Floodplain	V-PB_107-12	112	112	310	310	152	156	186	186	102	112	162	172	115	117	104	104	164	164	196	208
Pirarucu Branco	Floodplain	V-PB_107-13	112	112	310	310	152	156	186	186	102	112	162	172	115	117	104	104	164	164	196	208
Pirarucu Branco	Floodplain	V-PB_107-14	112	112	310	310	152	156	186	186	102	112	162	172	115	117	104	104	164	164	196	208
Pirarucu Branco	Floodplain	V-PB_107-15	112	112	310	310	152	156	186	186	102	112	162	172	115	117	104	104	164	164	196	208
Pirarucu Branco	Floodplain	V-PB_107-16	112	112	310	310	152	156	186	186	102	112	162	172	115	117	104	104	164	164	196	208
Pirarucu Branco	Floodplain	V-PB_107-17	112	112	310	310	152	156	186	186	102	112	162	172	115	117	104	104	164	164	196	208
Pirarucu Branco	Floodplain	V-PB_107-18	112	112	310	310	152	156	186	186	102	112	162	172	115	117	104	104	164	164	196	208
Pirarucu Branco	Floodplain	V-PB_107-19	112	112	310	310	152	156	186	186	102	112	162	172	115	117	104	104	164	164	196	208
Pirarucu Branco	Floodplain	V-PB_107-20	112	112	310	310	152	156	186	212	102	112	162	172	115	117	104	104	164	164	196	208
Tartaruga	Floodplain	V-TA_217-1	110	112	310	310	156	156	180	186	94	104	162	168	115	125	104	118	164	164	196	238
Tartaruga	Floodplain	V-TA_217-2	110	112	310	310	156	156	180	186	94	104	162	168	115	125	104	118	164	164	196	238
Tartaruga	Floodplain	V-TA_217-3	110	112	310	310	156	156	180	186	94	104	162	168	115	125	104	118	164	164	196	238
Tartaruga	Floodplain	V-TA_217-4	110	112	310	310	156	156	180	186	94	104	162	168	115	125	104	118	164	164	196	238
Tartaruga	Floodplain	V-TA_217-5	110	112	310	310	156	156	180	186	94	104	162	168	115	125	104	118	164	164	196	238
Tartaruga	Floodplain	V-TA_217-6	110	112	310	310	156	156	180	186	94	104	162	168	115	125	104	118	164	164	196	238
Tartaruga	Floodplain	V-TA_217-7	110	112	310	310	156	156	180	186	94	104	162	168	115	125	104	118	164	164	196	196
Tartaruga	Floodplain	V-TA_217-8	110	112	310	310	156	156	180	186	94	104	162	168	115	125	104	118	164	164	196	238
Tartaruga	Floodplain	V-TA_217-9	110	112	310	310	156	156	180	186	94	104	162	168	115	125	104	118	164	164	196	238
Tartaruga	Floodplain	V-TA_217-10	110	112	310	310	156	156	180	186	94	104	162	168	115	125	104	118	164	164	196	238
Tartaruga	Floodplain	V-TA_217-11	110	112	310	320	156	156	180	186	94	104	162	168	115	125	104	118	164	164	196	238
Tartaruga	Floodplain	V-TA_217-12	110	112	310	310	156	156	180	186	94	104	162	168	115	125	104	118	164	164	196	238
Tartaruga	Floodplain	V-TA_217-13	110	112	310	310	156	156	180	186	94	104	162	168	115	125	104	118	164	164	196	238
Tartaruga	Floodplain	V-TA_217-14	110	112	310	310	156	156	180	186	94	104	162	168	115	125	104	118	164	164	196	238
Tartaruga	Floodplain	V-TA_217-15	110	112	310	310	156	156	180	186	94	104	162	168	115	125	104	118	164	164	196	238
Tartaruga	Floodplain	V-TA_217-16	110	112	310	310	156	156	180	186	94	104	162	168	115	125	104	118	164	164	196	238
Tartaruga	Floodplain	V-TA_217-17	110	112	310	310	156	156	180	186	94	104	162	168	115	125	104	118	164	164	196	238
Tartaruga	Floodplain	V-TA_217-18	110	112	310	310	156	156	180	186	94	104	162	168	115	125	104	118	164	164	196	238
Tartaruga	Floodplain	V-TA_217-19	110	112	310	310	156	156	180	186	94	104	162	168	115	125	104	118	164	164	196	238
Tartaruga	Floodplain	V-TA_217-20	110	112	310	310	156	156	180	186	94	104	162	168	115	125	104	118	164	164	196	238
Tartaruga	Floodplain	V-TA_217-21	110	112	310	310	156	156	180	186	94	104	162	168	115	125	104	118	164	164	196	238
Tartaruga	Floodplain	V-TA_217-22	110	112	310	310	156	156	180	186	94	104	162	168	115	125	104	118	164	166	196	238
Tartaruga	Floodplain	V-TA_217-23	110	112	310	310	156	156	180	186	94	104	162	168	115	125	104	118	164	166	196	238
Tartaruga	Floodplain	V-TA_217-24	110	112	310	310	156	156	180	186	94	104	162	168	115	125	104	118	164	164	196	208
Tartaruga	Floodplain	V-TA_217-25	110	112	310	310	156	156	180	186	94	104	162	168	115	125	104	118	164	164	196	238
Tartaruga	Floodplain	V-TA_217-26	110	112	310	310	156	156	180	186	94	104	162	168	115	125	104	118	164	164	196	238
Tartaruga	Floodplain	V-TA_217-27	110	112	310	310	156	156	180	186	94	104	162	168	115	125	104	118	164	164	196	238
Tartaruga	Floodplain	V-TA_217-28	110	112	310	310	156	156	180	186	94	104	162	168	115	125	104	118	164	164	196	238
Tartaruga	Floodplain	V-TA_217-29	110	112	310	310	156	156	180	186	94	104	162	168	115	125	104	118	164	164	196	238
Tartaruga	Floodplain	V-TA_217-30	110	112	310	310	156	156	180	186	94	104	162	168	115	125	104	118	164	164	196	238
Arroz	Oxisols	TF-AR_23-1	110	112	310	310	150	152	186	212	94	94	158	158	115	115	104	104	174	184	196	214
Arroz	Oxisols	TF-AR_23-2	110	112	310	310	150	152	186	212	94	94	158	158	115	115	104	104	174	184	196	214
Arroz	Oxisols	TF-AR_23-3	110	112	310	310	150	152	186	212	94	94	158	158	115	115	104	104	174	184	196	214
Arroz	Oxisols	TF-AR_23-4	110	112	310	310	150	152	186	212	94	94	158	158	115	115	104	104	174	184	196	214
Arroz	Oxisols	TF-AR_23-5	110	112	310	310	150	152	186	212	94	94	158	158	115	115	104	104	174	184	196	214
Arroz	Oxisols	TF-AR_23-6	110	112	310	310	150	152	186	212	94	94	158	158	115	115	104	104	174	184	196	214
Arroz	Oxisols	TF-AR_23-7	110	112	310	310	150	152	186	212	94	94	158	158	115	115	104	104	174	184	196	214
Arroz	Oxisols	TF-AR_23-8	110	112	310	310	150	152	186	212	94	94	158	158	115	115	104	104	174	184	196	214
Arroz	Oxisols	TF-AR_23-9	110	112	310	310	150	152	186	212	94	94	158	158	115	115	104	104	174	184	196	214
Arroz	Oxisols	TF-AR_23-10	110	112	310	310	150	152	186	212	94	94	158	158	115	115	104	104	174	184	196	214
Arroz	Oxisols	TF-AR_23-11	110	112	310	310	150	152	186	212	94	94	158	158	115	115	104	104	174	184	196	214
Arroz	Oxisols	TF-AR_23-12	110	112	310	310	150	152	186	212	94	94	158	158	115	115	104	104	174	184	196	214
Arroz	Oxisols	TF-AR_23-13	110	112	310	310	150	152	186	212	94	94	158	158	115	115	104	104	174	184	196	214
Arroz	Oxisols	TF-AR_23-14	110	112	310	310	150	152	186	212	94	94	158	158	115	115	104	104	174	184	196	214
Arroz	Oxisols	TF-AR_23-15	110	112	310	310	150	152	186	212	94	94	158	158	115	115	104	104	174	184	196	214
Arroz	Oxisols	TF-AR_23-16	0	0	0	0	150	152	186	212	94	94	158	158	115	115	0	0	174	184	0	0
Arroz	Oxisols	TF-AR_23-17	110	112	310	310	150	152	186	212	94	94	158	158	115	115	104	104	174	184	196	214
Arroz	Oxisols	TF-AR_23-18	110	112	310	310	150	152	186	212	94	94	158	158	115	115	104	104	174	184	196	214
Arroz	Oxisols	TF-AR_23-19	110	112	310	310	150	152	186	212	94	94	158	158	115	115	104	104	174	184	196	214
Arroz	Oxisols	TF-AR_23-20	110	112	310	310	150	152	186	212	94	94	158	158	115	115	104	104	174	184	196	214
Arroz	Oxisols	TF-AR_23-21	110	112	310	310	150	152	186	212	94	94	158	158	115	115	104	104	174	184	196	214
Arroz	Oxisols	TF-AR_23-22	110	112	310	310	150	152	186	212	94	94	158	158	115	115	104	104	174	184	196	214
Arroz	Oxisols	TF-AR_23-23	110	112	310	310	150	152	186	212	94	94	158	158	115	115	104	104	174	184	196	214
Arroz	Oxisols	TF-AR_23-24	110	112	310	310	150	152	186	212	94	94	158	158	115	115	104	104	174	184	196	214
Arroz	Oxisols	TF-AR_23-25	110	112	310	310	150	152	186	212	94	94	158	158	115	115	104	104	174	184	196	214
Arroz	Oxisols	TF-AR_23-26	110	112	310	310	150	152	186	212	94	94	158	158	115	115	104	104	174	184	196	214
Arroz	Oxisols	TF-AR_23-27	110	112	310	310	150	152	186	212	94	94	158	158	115	115	104	104	174	184	196	214
Arroz	Oxisols	TF-AR_23-28	110	112	310	310	150	152	186	212	94	94	158	158	115	115	104	104	174	184	196	214
Arroz	Oxisols	TF-AR_23-29	110	112	310	310	150	152	186	212	94	94	158	158	115	115	104	104	174	184	196	214
Arroz	Oxisols	TF-AR_23-30	110	112	310	310	150	152	186	212	94	94	162	166	115	115	104	104	174	184	196	214
Jabuti	Oxisols	TF-JA_160-1	106	112	320	320	148	156	180	186	94	114	162	162	115	125	104	104	164	164	196	214
Jabuti	Oxisols	TF-JA_160-2	106	112	320	320	148	156	180	186	94	114	162	162	115	125	104	104	164	164	196	214
Jabuti	Oxisols	TF-JA_160-3	106	112	320	320	148	156	180	186	94	114	162	162	115	125	104	104	164	164	196	214
Jabuti	Oxisols	TF-JA_160-4	106	112	320	320	148	156	180	186	94	114	162	162	115	125	104	104	164	164	196	214
Jabuti	Oxisols	TF-JA_160-5	106	112	320	320	148	156	186	186	94	114	162	162	115	125	104	104	164	164	196	214
Jabuti	Oxisols	TF-JA_160-6	106	112	320	320	148	156	180	186	94	114	162	162	115	125	104	104	164	164	196	214
Jabuti	Oxisols	TF-JA_160-7	106	112	320	320	148	156	180	186	94	114	162	162	115	125	104	104	164	164	196	214
Jabuti	Oxisols	TF-JA_160-8	106	112	320	320	148	156	180	186	94	114	162	162	115	125	104	104	164	164	196	214
Jabuti	Oxisols	TF-JA_160-9	106	112	320	320	148	156	180	186	94	114	162	162	115	125	104	104	164	164	196	214
Jabuti	Oxisols	TF-JA_160-10	106	112	320	320	148	156	180	186	94	114	162	162	115	125	104	104	164	164	196	214
Jabuti	Oxisols	TF-JA_160-11	106	112	320	320	148	156	180	186	94	114	162	162	115	125	104	104	164	164	196	214
Jabuti	Oxisols	TF-JA_160-12	106	112	320	320	148	156	180	186	94	114	162	162	115	125	104	104	164	164	196	214
Jabuti	Oxisols	TF-JA_160-13	106	112	320	320	148	156	180	186	94	114	162	162	115	125	104	104	164	164	196	214
Jabuti	Oxisols	TF-JA_160-14	106	112	320	320	148	156	180	186	94	114	162	162	115	125	104	104	164	164	196	214
Jabuti	Oxisols	TF-JA_160-15	0	0	0	0	148	156	186	186	94	114	162	162	115	125	104	104	164	164	196	214
Jabuti	Oxisols	TF-JA_160-16	110	112	310	310	150	152	186	212	94	94	158	158	115	115	104	104	174	184	196	214
Jabuti	Oxisols	TF-JA_160-17	106	112	320	320	148	156	180	186	94	114	162	162	115	125	104	104	164	164	196	214
Jabuti	Oxisols	TF-JA_160-18	106	112	320	320	148	156	180	186	94	114	162	162	115	125	104	104	164	164	196	214
Jabuti	Oxisols	TF-JA_160-19	110	112	310	310	150	152	186	212	94	94	158	158	115	115	104	104	174	184	196	214
Jabuti	Oxisols	TF-JA_160-20	106	112	320	320	148	156	180	186	94	114	162	162	115	125	104	104	164	164	196	214
Jabuti	Oxisols	TF-JA_160-21	106	112	320	320	148	156	180	186	94	114	162	162	115	125	104	104	164	164	196	214
Jabuti	Oxisols	TF-JA_160-22	106	112	320	320	148	156	180	186	94	114	162	162	115	125	104	104	164	164	196	214
Jabuti	Oxisols	TF-JA_160-23	110	112	310	310	150	152	186	212	94	94	158	158	115	115	104	104	174	184	196	208
Jabuti	Oxisols	TF-JA_160-24	106	112	320	320	148	156	186	200	94	114	162	162	115	125	104	104	164	164	196	214
Jabuti	Oxisols	TF-JA_160-25	106	112	320	320	148	156	180	186	94	114	162	162	115	125	104	104	164	164	196	214
Jabuti	Oxisols	TF-JA_160-26	110	112	310	310	150	152	186	186	94	94	158	158	115	115	104	104	174	184	196	208
Jabuti	Oxisols	TF-JA_160-27	110	112	310	310	150	152	186	212	94	94	158	158	115	115	104	104	174	184	196	208
Jabuti	Oxisols	TF-JA_160-28	110	112	310	310	150	152	186	212	94	94	158	158	115	115	104	104	174	184	196	214
Jabuti	Oxisols	TF-JA_160-29	106	112	320	320	148	156	180	186	94	114	162	162	115	125	104	104	164	164	196	214
Jabuti	Oxisols	TF-JA_160-30	110	112	310	310	150	152	186	212	94	94	158	158	115	115	104	104	174	184	196	214
Tartaruga	Oxisols	TF-TA_280-1	112	112	310	310	152	156	186	186	102	112	162	172	115	117	104	104	164	164	196	214
Tartaruga	Oxisols	TF-TA_280-2	112	112	310	310	152	156	186	186	102	112	162	172	115	117	104	104	164	164	196	214
Tartaruga	Oxisols	TF-TA_280-3	112	112	310	310	152	156	186	186	102	112	162	172	115	117	104	104	164	164	196	208
Tartaruga	Oxisols	TF-TA_280-4	112	112	310	310	152	156	186	186	102	112	162	172	115	117	104	104	164	164	196	214
Tartaruga	Oxisols	TF-TA_280-5	112	112	310	310	152	156	186	186	102	112	162	172	115	117	104	104	164	164	196	208
Tartaruga	Oxisols	TF-TA_280-6	112	112	310	310	152	156	186	186	102	112	162	172	115	117	104	104	164	164	196	208
Tartaruga	Oxisols	TF-TA_280-7	112	112	310	310	152	156	186	186	102	112	162	172	115	117	104	104	164	164	196	208
Tartaruga	Oxisols	TF-TA_280-8	112	112	310	310	152	156	186	186	102	112	162	172	115	117	104	104	164	164	196	208
Tartaruga	Oxisols	TF-TA_280-9	112	112	310	310	152	156	186	186	102	112	162	172	115	117	104	104	164	164	196	208
Tartaruga	Oxisols	TF-TA_280-10	112	112	310	310	152	156	186	186	102	112	162	172	115	117	104	104	164	164	196	208
Tartaruga	Oxisols	TF-TA_280-11	112	112	310	310	152	156	186	186	102	112	162	172	115	117	104	104	164	164	196	208
Tartaruga	Oxisols	TF-TA_280-12	112	112	310	310	152	156	186	186	102	112	162	172	115	117	104	104	164	164	196	208
Tartaruga	Oxisols	TF-TA_280-13	112	112	310	310	152	156	186	186	102	112	162	172	115	117	104	104	164	164	196	208
Tartaruga	Oxisols	TF-TA_280-14	112	112	310	310	152	156	186	186	102	112	162	172	115	117	104	104	164	164	196	208
Tartaruga	Oxisols	TF-TA_280-15	112	112	310	310	152	156	186	186	102	112	162	172	115	117	104	104	164	164	196	208
Tartaruga	Oxisols	TF-TA_280-16	112	112	310	310	152	156	186	186	102	112	162	172	115	117	104	104	164	164	196	208
Tartaruga	Oxisols	TF-TA_280-17	112	112	310	310	152	156	186	186	102	112	162	172	115	117	104	104	164	164	196	208
Tartaruga	Oxisols	TF-TA_280-18	112	112	310	310	152	156	186	186	102	112	162	172	115	117	104	104	164	164	196	208
Tartaruga	Oxisols	TF-TA_280-19	112	112	310	310	152	156	186	186	102	112	162	172	115	117	104	104	164	164	196	208
Tartaruga	Oxisols	TF-TA_280-20	112	112	310	310	152	156	186	186	102	112	162	172	115	117	104	104	164	164	196	208
Tartaruga	Oxisols	TF-TA_280-21	112	112	320	320	148	156	180	186	94	104	162	166	115	125	104	104	164	164	196	208
Tartaruga	Oxisols	TF-TA_280-22	112	112	310	310	152	156	186	186	102	112	162	172	115	117	104	104	164	164	196	208
Tartaruga	Oxisols	TF-TA_280-23	112	112	310	310	152	156	186	186	102	112	162	172	115	117	104	104	164	164	196	208
Tartaruga	Oxisols	TF-TA_280-24	112	112	310	310	152	156	186	186	102	112	162	172	115	117	104	104	164	164	196	208
Tartaruga	Oxisols	TF-TA_280-25	112	112	310	310	152	156	186	186	102	112	162	172	115	117	104	104	164	164	196	208
Tartaruga	Oxisols	TF-TA_280-26	112	112	310	310	152	156	186	186	102	112	162	172	115	117	104	104	164	164	196	208
Tartaruga	Oxisols	TF-TA_280-27	112	112	310	310	152	156	186	186	102	112	162	172	115	117	104	104	164	164	196	208
Tartaruga	Oxisols	TF-TA_280-28	112	112	310	310	152	156	186	186	102	112	162	172	115	117	104	104	164	164	196	208
Tartaruga	Oxisols	TF-TA_280-29	110	112	310	310	152	156	186	186	102	112	162	172	115	117	104	104	164	164	196	208
Tartaruga	Oxisols	TF-TA_280-30	112	112	310	310	152	156	186	186	102	112	162	172	115	117	104	104	164	164	196	208

## Sheet: soil differentiation genotypes
swidden per soil type	individual code	GA21		GA134		GA136		GA126		GA131		GA140		GAGG5		SSRY89		SSRY164		SSRY13
ADE1	AA1TP1_4	106	112	322	322	148	156	180	186	94	114	162	162	115	125	104	104	164	164	196	214
	AA1TP1_5	110	112	312	322	142	152	180	214	114	114	162	166	125	125	104	104	164	186	214	220
	AA1TP1_6	112	112	312	322	148	156	180	186	102	114	172	172	117	117	104	104	164	186	208	222
	AA1TP1_7	110	112	312	312	152	152	212	212	94	94	158	158	115	115	104	104	174	184	214	214
	AA1TP1_8	112	112	312	322	152	152	180	214	94	114	158	162	115	125	104	104	164	184	196	196
	AA1TP1_11	112	112	320	320	148	156	180	186	94	104	162	166	115	125	104	104	164	164	196	208
ADE2	AA9TP3_51	110	110	312	312	152	152	212	212	94	94	158	158	115	115	104	104	184	184	214	214
	AA9TP3_52	112	112	312	312	150	152	186	214	94	94	158	158	115	115	104	104	174	174	196	196
	AA9TP3_53	110	112	312	312	152	152	186	212	94	94	158	158	115	115	104	104	174	184	196	214
	AA9TP3_54	112	112	322	322	148	156	180	186	94	104	162	166	115	125	104	104	164	164	196	208
	AA9TP3_55	110	112	310	310	150	152	186	212	94	94	158	158	115	115	104	104	174	184	196	214
ADE3	BC2TP4_138	106	112	322	322	152	154	186	212	112	114	158	172	115	115	104	104	184	186	196	196
	BC2TP4_139	110	112	310	310	150	152	186	212	94	94	158	158	115	115	104	104	174	184	196	214
	BC2TP4_140	106	112	322	322	148	156	180	186	94	114	162	162	115	125	104	104	164	164	196	214
	BC2TP4_141	110	112	320	320	148	148	186	218	94	104	162	162	125	125	104	104	154	164	196	224
	BC2TP4_142	112	112	310	320	148	156	180	186	102	114	172	172	117	117	104	104	164	186	208	222
	BC2TP4_143	110	112	310	310	150	152	186	212	94	94	158	158	115	115	104	104	174	184	196	214
	BC2TP4_144	112	112	310	320	152	156	212	212	94	114	158	166	115	121	104	104	184	184	196	214
ADE4	BC3TP5_145	110	112	310	310	150	152	186	212	94	94	158	158	115	115	104	104	174	184	196	214
	BC3TP5_146	106	112	320	320	152	154	186	212	112	114	158	172	115	115	104	104	184	186	196	196
	BC3TP5_147	106	112	320	320	156	156	180	186	94	114	158	162	125	125	104	104	164	184	196	214
	BC3TP5_148	106	112	320	320	156	156	180	186	94	114	158	162	125	125	104	104	164	184	196	214
	BC3TP5_149	112	112	320	320	148	156	180	186	94	104	162	166	115	125	104	104	164	164	196	208
	BC3TP5_151	106	112	320	320	152	154	186	212	112	114	158	172	115	115	104	104	184	186	196	196
ADE5	BC8TP6_176	112	112	310	310	152	156	186	186	102	112	162	172	115	117	104	104	164	164	196	208
	BC8TP6_177	106	112	320	320	148	156	180	186	94	114	162	162	115	125	104	104	164	164	196	214
ADE6	BA2TP7_289	106	112	320	320	152	154	186	212	112	114	158	172	115	115	104	104	184	186	196	196
ADE7	BA4TP8_307	112	112	310	310	152	156	186	186	102	112	162	172	115	117	104	104	164	164	196	208
	BA4TP8_308	112	112	320	320	148	156	180	186	94	104	162	166	115	125	104	104	164	164	196	208
ADE8	BA5TP9_327	112	112	310	310	152	156	186	186	102	112	162	172	115	117	104	104	164	164	196	208
	BA5TP9_328	112	112	320	320	148	156	180	186	94	104	162	166	115	125	104	104	164	164	196	208
ADE9	BA6TP10_329	106	112	320	320	152	154	186	212	112	114	158	172	115	115	104	104	184	186	196	196
	BA6TP10_330	112	112	310	310	152	156	186	186	102	112	162	172	115	117	104	104	164	164	196	208
	BA6TP10_331	106	112	320	320	152	154	186	212	112	114	158	172	115	115	104	104	184	186	196	196
	BA6TP10_332	112	112	310	310	152	156	186	186	102	112	162	172	115	117	104	104	164	164	196	208
ADE10	BA7TP11_335	112	112	310	310	152	156	186	186	102	112	162	172	115	117	104	104	164	164	196	208
	BA7TP11_336	106	112	310	310	152	154	186	212	112	114	158	172	115	115	104	104	184	186	196	196
	BA7TP11_337	112	112	310	320	148	156	180	186	102	114	172	172	117	117	104	104	164	186	208	222
	BA7TP11_339	106	112	320	320	152	154	186	212	112	114	158	172	115	115	104	104	184	186	196	196
ADE11	BA8TP12_340	112	112	310	310	148	152	186	186	102	104	162	172	115	117	104	104	164	164	208	214
	BA8TP12_341	110	112	310	320	150	152	186	212	94	94	158	158	115	115	104	104	174	184	196	214
	BA8TP12_342	106	112	310	320	152	154	186	212	112	114	158	172	115	115	104	104	184	186	196	196
	BA8TP12_343	112	112	310	310	152	156	186	186	102	112	162	172	115	117	104	104	164	164	196	208
ADE12	BA9TP13_344	112	112	320	320	152	156	186	186	102	112	162	172	115	117	104	104	164	164	196	208
ADE13	BA10TP14_345	112	112	310	320	152	156	186	186	102	112	162	172	115	117	104	104	164	164	196	208
	BA10TP14_346	110	112	310	320	150	152	186	212	94	94	158	158	115	115	104	104	174	184	196	214
	BA10TP14_347	106	112	320	320	152	154	186	212	112	114	158	172	115	115	104	104	184	186	196	196
ADE14	BA11TP15_349	112	112	310	310	152	156	186	186	102	112	162	172	115	117	104	104	164	164	196	208
	BA11TP15_350	106	112	320	320	152	154	186	212	112	114	158	172	115	115	104	104	184	186	196	196
ADE15	BA12TP16_351	112	112	310	310	152	156	186	186	102	112	162	172	115	117	104	104	164	164	196	208
	BA12TP16_352	106	112	320	320	152	154	186	212	94	94	158	172	115	115	104	104	184	186	196	196
	BA12TP16_353	106	112	320	320	142	148	186	186	94	114	162	168	115	115	104	104	164	184	196	196
ADE16	BA14TP17_370	112	112	310	310	152	156	186	186	102	112	162	172	115	117	104	104	164	164	196	208
ADE17	BA15TP18_377	112	112	310	310	152	156	186	186	102	112	162	172	115	117	104	104	164	164	196	208
	BA15TP18_378	112	112	320	320	148	152	186	186	102	104	162	172	115	117	104	104	164	164	208	214
	BA15TP18_379	110	112	310	310	150	152	186	212	94	94	158	158	115	115	104	104	174	184	196	214
	BA15TP18_380	106	112	320	320	152	154	186	212	112	114	158	172	115	115	104	104	184	186	196	196
	BA15TP18_381	112	112	310	320	148	156	180	186	102	114	172	172	117	117	104	104	164	186	208	222
	BA15TP18_MV	112	118	0	0	148	152	180	180	0	0	158	162	0	0	104	104	164	186	196	196
Floodplain1	AA2V1_16	112	112	312	322	148	156	180	186	102	114	172	172	117	117	104	104	164	186	208	222
	AA2V1_17	112	112	320	320	148	156	180	186	94	104	162	166	115	125	104	104	164	164	196	208
	AA2V1_18	112	112	320	320	148	152	186	186	102	104	162	172	115	117	104	104	164	164	208	214
	AA2V1_19	112	112	322	322	152	156	180	186	94	114	166	166	125	125	104	104	164	186	208	220
Floodplain2	PQ1V3_107	112	112	310	310	152	156	186	186	102	112	162	172	115	117	104	104	164	164	196	208
	PQ1V3_108	112	112	320	320	156	156	180	188	94	104	166	172	115	125	104	104	164	164	212	224
	PQ1V3_110	110	112	322	322	148	156	188	220	94	104	162	172	115	125	104	104	164	164	224	224
	PQ1V3_111	112	118	322	322	148	156	182	220	104	112	162	168	115	125	104	118	154	164	214	224
Floodplain3	PQ2V4_112	112	112	322	322	156	156	180	188	94	104	166	172	115	125	104	104	164	164	212	224
	PQ2V4_113	110	110	322	322	156	156	180	186	104	112	162	172	115	125	104	104	184	186	214	238
	PQ2V4_114	112	112	322	322	148	156	180	186	94	104	162	166	115	125	104	104	164	164	196	208
	PQ2V4_115	112	112	322	322	156	156	180	188	104	114	166	172	115	115	104	104	164	168	214	224
Floodplain4	PQ3V5_117	112	112	322	322	156	156	180	188	94	104	166	172	115	125	104	104	164	164	212	224
	PQ3V5_118	110	110	322	322	152	156	180	182	104	104	162	162	115	125	104	104	154	186	222	238
	PQ3V5_119	112	112	322	322	148	156	180	186	94	104	162	166	115	125	104	104	164	164	196	208
	PQ3V5_120	110	112	310	322	156	156	180	188	94	104	162	166	115	125	104	118	164	164	212	238
	PQ3V5_121	110	112	312	322	148	156	180	180	94	112	162	162	115	115	104	118	164	174	208	214
Floodplain5	PQ4V6_122	112	112	322	322	156	156	180	188	94	104	166	172	115	125	104	104	164	164	212	214
	PQ4V6_123	110	110	322	322	156	156	180	186	104	112	162	172	115	125	104	104	184	186	214	238
Floodplain6	PQ4V7_124	112	112	322	322	156	156	180	188	94	104	166	172	115	125	104	104	164	164	212	224
	PQ4V7_125	110	110	322	322	156	156	180	186	104	112	162	172	115	125	104	104	184	186	214	238
Floodplain7	PQ5V8_127	110	110	322	322	156	156	180	186	104	112	162	172	115	125	104	104	184	186	214	238
	PQ5V8_129	110	112	312	322	150	156	180	212	94	112	158	172	115	125	104	104	174	184	196	214
	PQ5V8_130	112	112	322	322	156	156	180	188	94	104	166	172	115	125	104	104	164	164	212	224
	PQ5V8_131	110	110	322	322	156	156	180	186	104	112	162	172	115	125	104	104	184	186	214	238
Floodplain8	BC11V9_188	110	110	322	322	156	156	180	186	104	112	162	172	115	125	104	104	184	186	214	238
	BC11V9_189	112	112	312	322	148	156	180	186	102	114	172	172	117	117	104	104	164	186	208	222
Floodplain9	F1V10_191	112	112	322	322	156	156	180	188	94	104	166	172	115	125	104	104	164	164	212	224
	F1V10_192	110	110	322	322	156	156	180	186	104	112	162	172	115	125	104	104	184	186	214	238
	F1V10_193	110	112	310	310	156	156	180	186	94	104	162	168	115	125	104	118	164	164	196	238
Floodplain10	F2V11_194	112	112	320	320	156	156	180	188	94	104	166	172	115	125	104	104	164	164	212	224
	F2V11_195	112	112	310	310	152	156	186	186	102	112	162	172	115	117	104	104	164	164	196	208
	F2V11_196	110	112	310	310	156	156	180	186	94	104	162	168	115	125	104	118	164	164	196	238
	F2V11_198	112	112	320	320	152	156	180	188	94	100	166	172	115	115	104	104	164	184	212	214
	F2V11_201	112	118	320	320	148	156	182	188	94	104	168	172	115	125	104	104	154	164	212	214
	F2V11_203	112	112	320	320	156	156	180	180	94	104	158	166	115	125	104	104	164	164	214	224
	F2V11_206	106	112	320	320	152	154	186	212	112	114	158	172	115	115	104	104	184	186	196	196
Floodplain11	F3V12_207	110	112	310	310	156	156	180	186	94	104	162	168	115	125	104	118	164	164	196	238
	F3V12_208	0	0	0	0	0	0	0	0	94	94	0	0	115	125	104	104	164	164	0	0
Floodplain12	VE1V13_217	110	112	310	310	156	156	180	186	94	104	162	168	115	125	104	118	164	164	196	238
	VE1V13_218	110	110	320	320	156	156	180	186	104	112	162	172	115	125	104	104	184	186	214	238
	VE1V13_219	110	110	320	320	156	156	180	186	104	112	162	172	115	125	104	104	184	186	214	238
Floodplain13	VE2V14_222	110	118	310	320	156	156	180	218	94	104	156	168	115	125	104	104	164	184	214	238
	VE2V14_223	112	112	320	320	156	156	180	188	94	104	166	172	115	125	104	104	164	164	212	224
	VE2V14_224	110	112	320	320	152	156	188	218	94	104	156	162	115	115	104	104	164	184	214	214
	VE2V14_225	112	118	320	320	148	156	182	218	104	112	158	168	115	125	104	118	164	184	214	224
	VE2V14_226	110	112	320	320	152	156	182	186	94	104	162	162	115	125	104	104	154	164	214	222
	VE2V14_227	112	118	320	320	156	156	180	218	104	112	156	158	115	125	104	118	164	164	214	222
	VE2V14_228	110	110	320	320	156	156	180	186	104	112	162	172	115	125	104	104	184	186	214	238
Floodplain14	VE3V15_229	110	118	310	320	156	156	180	218	94	104	156	168	115	125	104	104	164	184	214	238
	VE3V15_231	110	110	320	320	156	156	180	186	104	112	162	172	115	125	104	104	184	186	214	238
	VE3V15_232	110	112	310	320	152	156	180	188	94	104	156	168	115	115	104	104	184	184	214	222
	VE3V15_234	110	118	320	320	156	156	188	218	94	114	156	162	115	125	104	104	164	164	214	214
	VE3V15_235	110	112	310	310	156	156	180	186	94	104	162	168	115	125	104	118	164	166	196	238
	VE3V15_237	112	112	320	320	152	152	188	218	94	94	156	156	115	115	104	104	164	184	214	214
	VE3V15_241	112	112	310	320	152	152	180	218	94	104	168	168	115	125	104	118	154	184	222	222
Oxisols1	AA3B1_22	106	112	320	320	148	156	180	186	94	114	162	162	115	125	104	104	164	164	196	214
	AA3B1_23	110	112	310	310	150	152	186	212	94	94	158	158	115	115	104	104	174	184	196	214
Oxisols2	AA5B2_26	110	112	310	320	142	152	180	212	114	114	162	166	125	125	104	104	164	186	214	220
	AA5B2_27	110	112	320	320	152	152	180	212	114	114	162	168	115	125	104	104	164	186	220	242
	AA5B2_28	112	112	320	320	148	156	180	186	94	104	162	166	115	125	104	104	164	164	196	208
	AA5B2_29	112	112	310	320	148	156	180	186	102	114	172	172	117	117	104	104	164	186	208	222
	AA5B2_30	106	112	320	320	148	156	180	186	94	114	162	162	115	125	104	104	164	164	196	214
Oxisols3	AA6B3_31	110	112	310	310	150	152	186	212	94	94	158	158	115	115	104	104	174	184	196	214
	AA6B3_32	112	112	310	320	148	156	180	186	102	102	172	172	117	117	104	104	164	186	208	222
	AA6B3_33	106	112	320	320	148	156	180	186	94	114	162	162	115	125	104	104	164	164	196	214
	AA6B3_34	110	112	320	320	152	152	180	212	0	0	162	168	115	125	104	104	164	186	220	242
	AA6B3_35	110	112	310	320	150	152	180	186	94	114	158	162	115	125	104	104	184	186	196	214
	AA6B3_36	112	112	320	320	148	152	186	186	102	104	162	172	115	117	104	104	164	164	208	214
	AA6B3_38	112	112	310	320	152	152	180	212	94	114	158	162	115	125	104	104	164	184	196	196
Oxisols4	AA7B4_43	106	112	320	320	148	156	180	186	94	114	162	162	115	125	104	104	164	164	196	214
	AA7B4_44	110	112	310	310	150	152	186	212	94	94	158	158	115	115	104	104	174	184	196	214
Oxisols5	AA8B5_46	110	112	310	310	150	152	186	212	94	94	158	158	115	115	104	104	174	184	196	214
Oxisols6	AA10B6_68	110	112	310	320	142	152	180	212	114	114	162	166	125	125	104	104	164	186	214	220
	AA10B6_71	110	110	310	310	152	152	186	186	94	94	158	158	115	115	104	104	174	174	214	214
	AA10B6_72	110	112	310	310	150	152	186	212	94	94	158	158	115	115	104	104	0	0	196	214
	AA10B6_78	110	112	0	0	150	152	186	212	94	94	158	158	115	115	104	104	174	184	196	214
Oxisols7	AA11B7_87	112	112	310	320	148	156	180	186	102	114	172	172	117	117	104	104	164	186	208	222
	AA11B7_88	110	112	310	320	142	152	180	212	114	114	162	166	125	125	104	104	164	186	214	220
	AA11B7_89	112	112	310	320	152	152	180	212	94	114	158	162	115	125	104	104	164	184	196	196
	AA11B7_90	106	112	320	320	148	156	180	186	94	114	162	162	115	125	104	104	164	164	196	214
Oxisols8	AA12B8_100	110	110	310	310	152	152	186	186	94	94	158	158	115	115	104	104	174	184	196	214
	AA12B8_101	110	112	310	320	142	152	180	212	114	114	162	166	125	125	104	104	164	186	214	220
	AA12B8_102	110	112	310	320	142	152	180	212	114	114	162	166	125	125	104	104	164	186	214	220
	AA12B8_104	110	112	310	320	150	152	186	212	94	94	158	162	115	125	104	104	174	184	196	196
	AA12B8_105	110	110	310	310	150	152	186	212	94	94	158	158	115	115	104	104	174	174	196	214
Oxisols9	BC1B9_134	110	112	310	320	142	152	180	212	114	114	162	166	125	125	104	104	164	186	214	220
	BC1B9_135	110	112	310	310	150	152	186	212	94	94	158	158	115	115	104	104	174	184	196	214
	BC1B9_136	112	112	310	310	152	156	186	186	102	112	162	172	115	117	104	104	164	164	196	208
	BC1B9_137	110	112	310	320	142	152	180	186	114	114	162	166	125	125	104	104	164	186	214	220
Oxisols10	BC4B10_154	106	112	320	320	156	156	180	186	94	114	158	162	125	125	104	104	164	184	196	214
	BC4B10_155	110	112	320	320	148	148	186	218	94	104	162	162	125	125	104	104	154	164	196	224
	BC4B10_156	0	0	0	0	148	148	0	0	94	104	162	162	125	125	104	104	154	164	196	224
	BC4B10_157	110	112	310	310	150	152	186	212	94	94	158	158	115	115	104	104	174	184	196	214
	BC4B10_159	112	112	310	320	148	156	180	186	102	114	172	172	117	117	104	104	164	186	208	222
Oxisols11	BC5B11_160	106	112	320	320	148	156	180	186	94	114	162	162	115	125	104	104	164	164	196	214
	BC5B11_161	110	112	310	310	150	152	186	212	94	94	158	158	115	115	104	104	174	184	196	214
	BC5B11_162	112	112	310	320	148	156	180	186	102	114	172	172	117	117	104	104	164	186	208	222
	BC5B11_163	110	112	320	320	142	148	180	212	104	114	166	166	121	125	104	104	164	174	220	220
Oxisols12	BC6B12_164	106	112	310	320	152	152	186	186	112	114	172	172	115	117	104	104	164	186	196	196
	BC6B12_165	112	112	310	320	148	152	180	212	94	104	158	162	115	125	104	104	164	184	196	196
	BC6B12_166	106	112	320	320	148	156	180	186	94	114	162	162	115	125	104	104	164	164	196	214
	BC6B12_167	110	110	310	310	150	152	186	212	94	94	158	158	115	115	104	104	184	184	214	214
	BC6B12_168	106	112	320	320	156	156	180	186	94	114	158	162	125	125	104	104	164	184	196	214
	BC6B12_169	106	112	0	0	152	154	186	212	112	114	158	172	115	115	104	104	184	186	196	196
	BC6B12_170	112	112	310	310	152	156	186	186	102	112	162	172	115	117	104	104	164	164	196	208
	BC6B12_171	106	112	320	320	148	156	180	186	94	114	162	162	115	125	104	104	164	164	196	214
Oxisols13	BC7B13_173	106	112	310	320	152	152	186	186	112	114	172	172	115	117	104	104	164	186	196	196
	BC7B13_174	106	112	320	320	152	154	186	212	112	114	158	172	115	115	104	104	184	186	196	196
	BC7B13_175	106	112	320	320	148	156	180	186	94	114	162	162	115	125	104	104	164	164	196	214
Oxisols14	BC9B14_180	106	112	320	320	148	156	180	186	94	114	162	162	115	125	104	104	164	164	196	214
	BC9B14_181	112	112	310	320	156	156	0	0	94	102	162	162	117	125	104	104	164	164	196	214
Oxisols15	BC10B15_184	112	112	310	320	142	148	180	186	112	114	162	162	125	125	104	104	164	184	220	220
	BC10B15_185	106	110	310	320	148	156	180	212	104	112	158	172	115	115	104	104	164	184	196	208
	BC10B15_187	106	110	310	320	148	156	180	212	104	112	158	172	115	115	104	104	164	184	196	208
Oxisols16	BA1B16_278	110	112	310	310	150	152	186	212	94	94	158	158	115	115	104	104	174	184	196	214
	BA1B16_280	112	112	310	310	152	156	186	186	102	112	162	172	115	117	104	104	164	164	196	214
	BA1B16_281	106	112	320	320	152	154	186	212	112	114	158	172	115	115	104	104	184	186	196	196
	BA1B16_282	112	112	320	320	148	156	180	186	94	104	162	166	115	125	104	104	164	164	196	208
	BA1B16_283	106	112	320	320	142	148	186	186	94	114	162	168	115	115	104	104	164	184	196	196
	BA1B16_284	112	112	320	320	148	152	186	186	102	104	162	172	115	117	104	104	164	164	208	214
	BA1B16_285	112	112	0	0	156	156	0	0	0	0	158	162	0	0	0	0	164	184	196	196
Oxisols17	BA3B17_292	112	112	310	310	152	156	186	186	102	112	162	172	115	117	104	104	164	164	196	208
	BA3B17_293	112	112	320	320	148	152	186	186	102	104	162	172	115	117	104	104	164	164	208	214
	BA3B17_298	110	112	310	310	150	152	186	212	94	94	158	158	115	115	104	104	174	184	196	214
